# Supplementary material for: Effects of Continuous Chelation with Etidronate on Mechanical Properties of the Root Canal Dentin: A Systematic Review with Meta-Analysis
Source: Dent J (Basel). 2026 Jul 18;14(7):450. doi: 10.3390/dj14070450 (PMC13409725; doi:10.3390/dj14070450)
Supplement: Supplementary file 1 [file dentistry-14-00450-s001.zip]

Archive with 1 entries (1 files):
- dentistry-4326131-supplementary.pdf
